# Supplementary material for: Poor maternal mental health is associated with a low degree of proactive control in refugee children
Source: Q J Exp Psychol (Hove). 2023 Nov 29;77(10):1987–99. doi: 10.1177/17470218231211573 (PMC11462783; doi:10.1177/17470218231211573)
Supplement: sj-xlsx-2-qjp-10.1177_17470218231211573 – Supplemental material for Poor maternal mental health is associated with a low degree of proactive control in refugee children [file sj-xlsx-2-qjp-10.1177_17470218231211573.xlsx]

## Sheet: Sheet1
		Supplementary Table 1.
		Correlation Matrix
				1	2	3	4	5	6	7	8	9	10	11	12	13	14	15	16	17	18	19
1	C	d'	rxy	—
			p	—
2	M	d'	rxy	0.144	—
			p	0.056	—
3	F	d'	rxy	0.094	-0.228	—
			p	0.272	0.022	—
4	M	Potentially Traumatic Experiences	rxy	-0.063	-0.151	0.022	—
			p	0.363	0.044	0.800	—
5	F	Potentially Traumatic Experiences	rxy	0.141	-0.096	0.136	0.442	—
			p	0.069	0.278	0.111	< .001	—
6	M	Post-Traumatic Stress	rxy	-0.264	-0.176	-0.135	0.287	0.151	—
			p	< .001	0.019	0.123	< .001	0.057	—
7	F	Post-Traumatic Stress	rxy	-0.048	0.083	-0.017	0.237	0.350	0.201	—
			p	0.540	0.351	0.842	0.003	< .001	0.011	—
8	M	Perceived Chaos	rxy	0.009	0.136	-0.081	0.055	-0.128	0.278	0.171	—
			p	0.898	0.070	0.355	0.430	0.106	< .001	0.030	—
9	F	Perceived Chaos	rxy	-0.222	0.034	-0.103	0.120	0.091	0.384	0.294	0.381	—
			p	0.004	0.698	0.229	0.131	0.245	< .001	< .001	< .001	—
10	M	Perceived Discrimination	rxy	-0.023	-0.054	0.195	0.118	-0.014	0.264	-0.027	-0.094	0.083	—
			p	0.733	0.473	0.022	0.089	0.860	< .001	0.728	0.177	0.289	—
11	F	Perceived Discrimination	rxy	-0.099	-0.060	-0.050	0.092	0.300	0.184	0.303	0.015	0.322	0.134	—
			p	0.149	0.428	0.558	0.186	< .001	0.008	< .001	0.832	< .001	0.050	—
12	M	Perceived Downward Mobility	rxy	-0.128	-0.138	0.076	-0.234	-0.048	-0.006	-0.090	-0.137	0.034	0.147	0.252	—
			p	0.065	0.067	0.387	< .001	0.545	0.928	0.260	0.049	0.667	0.033	< .001	—
13	F	Perceived Downward Mobility	rxy	0.018	-0.084	0.068	0.146	-0.139	-0.203	-0.049	0.213	-0.075	-0.107	0.001	0.245	—
			p	0.819	0.342	0.427	0.065	0.074	0.010	0.529	0.007	0.337	0.170	0.991	0.002	—
14	C	Education	rxy	0.250	-0.035	-0.125	-0.011	-0.111	-0.046	-0.102	-0.091	-0.078	0.065	-0.147	-0.128	0.138	—
			p	< .001	0.650	0.166	0.874	0.175	0.518	0.214	0.200	0.338	0.357	0.038	0.070	0.092	—
15	M	Education	rxy	0.095	-0.104	0.262	0.004	0.062	-0.188	0.134	-0.333	-0.079	0.143	0.101	0.057	-0.026	0.170	—
			p	0.171	0.165	0.002	0.956	0.433	0.006	0.091	< .001	0.320	0.039	0.146	0.415	0.740	0.016	—
16	F	Education	rxy	0.150	-0.038	0.058	0.086	0.090	-0.209	0.068	-0.128	-0.134	-0.090	0.031	-0.101	-0.183	0.162	0.503	—
			p	0.054	0.670	0.502	0.278	0.251	0.008	0.383	0.105	0.086	0.247	0.689	0.205	0.019	0.046	< .001	—
17	M	Religiosity	rxy	0.034	0.007	0.156	0.060	-0.038	-0.050	-0.040	-0.269	0.037	0.156	0.007	0.135	-0.076	0.048	0.056	-0.116	—
			p	0.626	0.926	0.075	0.388	0.629	0.476	0.620	< .001	0.638	0.024	0.924	0.051	0.336	0.501	0.419	0.145	—
18	F	Religiosity	rxy	0.251	-0.023	-0.050	-0.036	0.265	-0.177	0.026	-0.041	-0.102	-0.141	-0.015	0.040	0.028	0.095	-0.062	0.083	0.005	—
			p	0.001	0.797	0.562	0.648	< .001	0.026	0.739	0.603	0.193	0.070	0.850	0.620	0.725	0.248	0.439	0.287	0.946	—
19	C	Intelligence	rxy	0.378	0.083	0.132	0.117	0.106	-0.110	-0.114	-0.134	-0.210	-0.047	-0.049	-0.056	0.138	0.323	0.222	0.182	0.133	0.146	—
			p	< .001	0.271	0.123	0.091	0.176	0.114	0.144	0.053	0.007	0.497	0.476	0.422	0.075	< .001	0.001	0.019	0.055	0.060	—
		Note: C = Child, M = Mother, F = Father, p values bold if p<.05 (not corrected for multiple comparisons).
